# Supplementary material for: Distinct Gut Microbiota Signatures Are Associated with Severity of Metabolic Dysfunction-Associated Steatotic Liver Disease in People with HIV
Source: Int J Mol Sci. 2025 Aug 22;26(17):8165. doi: 10.3390/ijms26178165 (PMC12428781; doi:10.3390/ijms26178165)
Supplement: Supplementary file 1 [file ijms-26-08165-s001.zip]

Archive with 1 entries (1 files):
- ijms-3810167-supplementary.pdf
